# Supplementary material for: The First Metriorhynchid Crocodylomorph from the Middle Jurassic of Spain, with Implications for Evolution of the Subclade Rhacheosaurini
Source: PLoS One. 2013 Jan 23;8(1):e54275. doi: 10.1371/journal.pone.0054275 (PMC3553084; doi:10.1371/journal.pone.0054275)
Supplement: Text S1 — Character by taxon matrix used in the phylogenetic analysis (tnt file). (TXT) [file pone.0054275.s001.txt]

xread 'Data saved from TNT' 
240 74 
Postosuchus_kirkpatricki ?2??00131000?00010000?000001010100000010001001000?1100?00?00000011103201000100010?0??00??0??0000020?0?1001???????00?0?????00???020???0????000000?0????1102??20?0?00?012????????????0????0????0?0???????2??1000000000?0010?11???100???02?111????? 
Dromicosuchus_grallator ?2?000001000?0?020?00?000001000000???00001100?000?000010?1010000?1??3000000?00011?0??2???????0???????????0??????????0???????????2????0??0?000??0?0????020??02000???0012?2202????0??00????????0??0?00??????10000?0???????0?1110100????021?11????0 
Hesperosuchus_agilis ?2?000001000?010200001000001000100???00001100?000?0000100101000??1?030??00010?0?1?0??2???????????????????0??????????0???00???10020?0?0????000?00?0????010??02000?0?001202202???????00???????????0??????1101000000???0?????11??1????????11111???0 
Terrestrisuchus_gracilis ?2?000??1000?01000?001000001??0000???000011000000?0000100101000011?030??000?0001110??2?010??00000?0?0??000??0???00?000??00?0??0000?0?0??0?000??0?0??000101?0200???00012?2202???000000???000??0?0?00000?1?0100000??0?00010011101000000021?111???? 
Protosuchus      ?2?100000000001000000000000000000110000001000?0?0?00000?1000000011102000000000011100020010??00000?0000000?000??0?000001?0000?20000?0001000100?00?0?000110??02000?000022????????00000????000??000?0??000110?000000???01000011101100000021120000?0 
Alligatorium     ?101001?0000?01020??0100??????0?0111010002000?0?0?00000?12000?0011201000000?010???1??11??????0?0????????????0??????00???11????0000??????0????????0????0?0???[01]00???100[01]???????????0000???000??00??00000???00?000?0???020000??????00000??1???100?? 
Theriosuchus_guimarotae ?1010012000000?020?00?00100000000111010002000?0?0?00000?12000000112010000001010010101111010000100?0?0??01??00??00000011?112???0000?0201000001011?002000[12]01?0???0???00?2?220????01?00????000???00?00000?1?000000?????020000??11??00000??11??100?? 
Calsoyasuchus_valliceps ?101001000102010110111000101110101??000002?00?000?00000?0000000?????1000000?0?11101??????????00?????0??????????00???0???????????00????????????????????040????????0?????????????????????????????????????????????????????????????????????????????? 
Eutretauranosuchus_delfsi ?10100??00100010210000002?????00011100000100000?0?00000?0100010011201000000?01011010112??10100100?1?0??010000?1?0100011?1122??????????????????0?????????0??????????0?????????3??????????0??????????????1??????????????01?????1???????0?????????? 
Goniopholis_stovalli ?101001?0010?01021??01002?????0?011100000000000?0?00000?0000010001201000000?010010?0?2210????0100??????011000??00?00011???22????00??????0?????????????000???????????0??????????????????????????????????????????????????????????????????????????? 
Goniopholis_simus ?1010010001000?0210?0?002?????0?01110000010000000?00000?0000010011201000000?0?0?10????2??????0?????????011??0?1????00??1??22??00??????????????????????0?0??01000?0?00??100?0131????0????0??????????????????????????????????????????????????????? 
Alligator_mississippiensis 210100120?000010200000002?????0?011110000200000?0?00000?02000100112010001001010010101221010101121?1?0?0010001010010101111122?20000?00010020000110003000102?01000?000012000?0100000010???100??000?1000000000000000000020000111111000000?2??0000?? 
Crocodylus_porosus 2101001200100010200000002?????0?011110000200000?0?00000?00000000012010001001010110101221010001121?1?0??010001010010101111122??0000?03010020000010003000102?01000??10012?2000???000010???100??000?10000?00000000000000?00001?1111000000?2??0000?? 
Crocodylus_niloticus 2101001200100010200000002?????0?011110000200000?0?00000?00000000012010001001010110101221010001121?1?0??010001?10010101111122??0000?03010020000010003000102?01000?010012000?0000000010???100??000?10000?00000000000000200001?1111000000?2??0000?? 
Susisuchus_anatoceps ?1010011001000???0??2?002?????0?0111000002000?0?0?000?0?0?000000?1?01000000?010?10?012??????????????????????0???????0???11??????00??????0??????????3??0?0??0????????0????????????0000???000???00?000?0??00?000000???0??????????????????2???0???? 
Isisfordia_duncani ?10100120010001?20??00002?????0?01110000020000000?00000?02000000112?1000000?01001010122??10101121?1?0??010000??00100011?11?2??0000???0?????????????3??020??01000?0?0012??????????0010???100??000?0??00?0000000000?0???01????11??0????0?2???0???? 
Adamantinasuchus_navae ?2?204100001?0?000??1?002??0??0?011?00???2?001000???0?000?000000??1?2011000?000010???2?00????01?????????????????????0?????????00?????0??0?0001???0????2003?0?110??00010?00??????????????????????????0???????????0???????????????0??????????????? 
Araripesuchus_patagonicus ?2010??????0001000?0000010000000011100000200000?0?000000020000001111200000010000100??200010100100?0?2???11??0?1000000?111122??00?????0??00000?1??0?200110??????????001???????????0?00???0?????????????01?000000?0????2?????????????????????1???0 
Baurusuchus      ?20204000001101010??00002?????0?01110000011001000?010?000?0000000?102000000?01?0100??10??11?0010????1??010??0??0?0000???1112??00???1000?0100001??0?2101003?11000??10002?2202?????0??????????????????0?????0????0???????????????????????????????? 
Mariliasuchus_amarali ?2?204000001101000???1002??0??0?01110010020001000??00?0002000000??102011000?00?010???1???11?001?????1??0????0??0??000???00????00???0000?0?00011??012??2013?0?110??00010?00?0???????????????????????????????????????????????????????????????????? 
Notosuchus_terrestris ?2?204000001101000?1?0001000000101110000020001000?00?0000000000011102000???0?0?0100?1100011?00100?0?1??01?100??00000011?001???00???0000?000001110012??1013?0?1?0??00010?00?0????1?00????0????1???0???00111?0000?0???02??????11???????0?????1???? 
Sphagesaurus     ?2?204000001101000?10000?00000010100?000020001000?00000?00000000?1?020110000000010??1100011?00100?0?1??011??0????001????00????00?????00?000001???0????2001?0?110??00011?00?0???????????????????????????????????0???????????????????????????????? 
Hamadasuchus_rebouli ?20100100000?01120?001001000010101110000020000000?00000?010000001120200010010110101??111010100100?0?2?0010??0??0?000001?1132??0000??????0?????1??0????1102?01000??00002?2202???????????????????????????????????????????????????????????????????? 
Mahajangasuchus_insignis ?101001?????00?120?02?00100?01010111?210020000010?00000?0000000011201000000?010010???1????????121?1?0?????0?0??0000????????2??00?????0??0?31101??0?3???003?11000??1?002?2202???????00???0???????0?0000?100?0000?0????20100??1???0??????????????? 
Montealtosuchus_arrudacamposi ?2010410000000??20?00?001000010001110000020000000?00000?00000000112220000000010010???1?0110100100?0?2??01?0?0??0?0000?????12??0000?000??0131101??013000102??1000??10002?2202???????????????????????????????????????????????????????????????????? 
Sebecus_icaeorhinus ?20100100000001120?0?1002?????00011100000200000?0?00000?0000000?112020001001011?10???1???????0100?0?2??01?100??00000011???2????????000??0????????0??001002?02000??10002?2202?????????????????????????????????????????????????1?????????????????? 
Uberabasuchus_terrificus ?2010410000000?120?00?001000010001110000020000000?000?0?01000000??2020000001010010???10??????01?????2??010??0??0??000???111???0000?000??0110??11?0?3000102?11000??10002?2202???????????????????????????????????????????????????????????????????? 
Pholidosaurus    ?0010??????0001?000000002??0000?0111000002000?0?0?00000?000??100112?1000000??10110?0112??10001100?0100??????0????100??1?1122??0000?1?????1?????0???2????0??0??0??0?00???00??03?????0????000?????????????????0??0??0?02??????????????????1??????? 
Machimosaurus_mosae 210?011??2110?10?00???0?2?????0?0000?000100000000?????001000?00?1??0100000020???10???0???????????0???????0??????????1?????????000101?0???1???0?1??0100210210000??1?0002?????031?????????????01????10???1??????????????11??????????????11?20???21 
Machimosaurus_hugii 110?011??2110?10000???0?2?????0?0000?000100000000??????01000?00????01000???20??110???0???????????????0???0??????????1?????????000101?0???????0?1??????2301100000?1100021????031????????????????????????????????????????????????????????????????? 
Steneosaurus_obtusidens 100??1????1?0?1???0?????2?????0???????001?????????????0?1??0????1???10??????????1????????????????0???0??????????????????????????01?1??????????????????13?11?00???1??0?2111?1031??????????????1????????1???????????????11??1???????????11120???21 
Steneosaurus_edwardsi 100?011102110010000?01002?????0?0000?00000000?000?000000100000011???110000020?0?1000???00?????1??0???0?000000??0?0101?????????00010130???1???00??00101?3011?10?0?0?00???????0300???000??000000??0010??10????????????0?11001?00???????211120???11 
Steneosaurus_megistorhynchyus 000??????211??1?00??????2?????0??0???0???1????0???????0011000???????1100???20???1????????????????????0????????????????????????0001?330???11110???00100?4?000??0??0?001??????0??????????????????????????????????????????????????????????????????? 
Steneosaurus_bollensis [01]001011102110010000000001???00000000?000000000000?000000100000010000110010020001100000000????0100100???000000?001010100?11010?0001?330110111100?1001001401001001?000012?????0300?0000?10000??0?0001001100000000000000111001?00?10000002112000011 
Steneosaurus_leedsi 0001011102110010000000002???00000000?00000000?000?0000[01]01000000100001100000200011000000001000010010010?000000??01010100?1101??000103[23]011011110011001001400001001?00001??????030010000110000010000010011000000000000001110011000100?0021112000?11 
Teleosaurus_cadomensis ?00101110211001000000?001??100000000?010000000000?000000100100010000100011020?011000000001000010000011?000000??010001?0?11?10?0001??30???1???00?1001000400?0??01?00001??????0????0?0????0????0???0??0?1????????0?000??00??1????????????1?2000001 
Platysuchus_multiscrobiculatus 100101110211001000?000001???0000000??000000000000?00000010110001?0?0110011120???10?0?0???????0???0???0???0??????????1???11????0001??30110????0???001001400?0??01?000012?????03???0000???0????0?0????010??0?0000000000?000?1?0??10000?02112000000 
Pelagosaurus_typus 0001001002112010000000001??100000000?[01]00000000000?000000000000011000200010021000100000000100001000001000000100000000100011?102000003301101111000?001001300001001?000010000?0000010000?10000??000101001100000000000000?10001?00?100?0002102001102 
Teleidosaurus_calvadosii ?001021102112010000001002?????0?0000?000000000000?01000000000001100020110002??1011010000010000100?0??0?000010???00?01?0?110?1?000002201101111000?001002202?0?????0?0012????????????????????????????????????????????????????????????????????????? 
Eoneustes_bathonicus ?0010????2?1201??0?011002?????1?00???0???00100101001100000000001???021010002??1??10???000?????1?????????????????????????????????????????????????????????0??????0???????????????????????????????????????????????????????????????????????????????? 
Eoneustes_gaudryi ?0010??????1201??00011002?????1?000??0?????10010100110000000000?????21010002??10110?0?000?????1???????????????????????0?????????????????????????????????0??0?????????12????????????????????????????????????????????????????????????????????????? 
Chile_metriorhynchoid ???1?????????????0???????????????00???00001100201?01??000?00?00?0??021??0002????????????????????????????????????????????????????????????????????????????0????????0?????????????????????????????????????????????????????????????????????????????? 
Oregon_metriorhynchoid ?00??????????????0????1??????????000?10000110?2???????000?00100?0??0????0002???????????????????0??0??????????????00????????????????????????????????????????????????????????????????????????????????????????????0???????????????????????????????? 
Cricosaurus_elegans ?00013431211201000011111??????1?1000?200011110201001002200111?010001310100021010110102000????0?????????1?0??????????100???0???100001311101111?0?11?1112301?00001?000?10000?0000????????????????????????????????????????????????????????????????? 
Cricosaurus_suevicus ?00013431211201000011111??????1?1000?200011110201001002200111?010001310100021010110102000????0?????????1?0??????????100???0???100001311101111?0?11?1112301?00001?000?10000?0000111202???0?1??011?01112?00201112111111?1012??00??32131200???121?? 
Cricosaurus_macrospondylus ?00013631001?11?0000?1112?????1???00?2?????110201001012200?1100???0?31010002??1??10???000??????00?0?????????????????1?????????1000???1110?11?1?0???1??2201?11001?0?0011000?0?0011?20????0????????0?????????????????????????????????????0???????? 
Cricosaurus_schroederi ?0001??????1211?0000?1112?????1?1000?2010111102010010122001110010001310100021?10110?020???????????????0100?10??????01???1???1????????1110?11???0??0111??0??00001?0?0010000?000011??0?????????????0?????????????????????????????????????????????? 
Cricosaurus_araucanensis ?000136312112110000?11112?????1?1000?20101111020100100220011000100?131010002???011010200011?10100?0020?100?10101?0001?001??1??10000???????11110?1101112301?0???1?00?0?0000?000?????0?????????????0???2???201112111111??????????????????????????? 
Cricosaurus_gracilis ???01??????1201??0???11?2????????000?20101111020100100220011100100?131010002?????10?0?000?????100???2??100?10???00001?0??????????????1110?111????1?1?????????????0?????????????11???2??????????????????????????????????????????????????????????? 
Cricosaurus_saltillense ????1??????1??1??00??????????????0?0?2000?11??????????220011??0?00?13?01????????????0??????????????????????1??????????0?????????????????????????????????0????????0??????????????????????0??????????????????????????????????????????????????????? 
Cricosaurus_sp_Cuba ???????????1??1???????1??????????0?0?20001110?201001??2100???0010??13?01???2??????0?0????????????????????0??0??????01?0?????????????????????????????????0????????0?????????????????????????????????????????????????????????????????????????????? 
Cricosaurus_vignaudi ?0001?43?211?01?000??11?2????????0?0?20101111?201001002200111?0100?13?01???21????1010?000????????????????0????????????0?????????00??31???111??????????2?0???00?1?0?????????????1???0???????????????????????????????????????????????????????????? 
Rhacheosaurus_gracilis ?000133312112010000?11112?????1?1000?2000110002010010020001110010001310100021010110102000????0100?0020?100010??1?0001?0?1???1?10000?311101111?0??1?1112[23]0??00001?000?10000?0000111202???0?1??011?0111??00??1112111111?101???00??31121200???121?? 
Metriorhynchidae_indet_Cuba ?00?1????????????0???????????????000?200011100???????0?000?1?0010?0131010002???0110?020???????10??0????000?10???00001?0??????????????1110?111????1???????????????0?????????????????????????????????????????????????????????????????????????????? 
Gracilineustes_acutus ?000?3200211?0????????1??????????0????0000?10?2010010020001??00?1??03101???2??1??1????000?????1?????2????0???????00???0???????????????????????????????24?1???????0?????????????????????????????????????????????????????????????????????????????? 
Gracilineustes_leedsi 0000132102112010000?11112?????1?1000?100001100201001002000101001100031010002101011010100011?10100?00?00000?10??1?0001?0?11???21000013111011011001001112400?01001?000?12000?00301?020????011??0011?11121002000111??????????2?000121111?00???121?? 
Metriorhynchus_hastifer ?000?3210211?01??00???1???????1??0???20000111?2110010001001??0010??03101???2?????1??0?000??????????0?????0????????????0???????????????????????????????23?????????0??0??????????????????????????????????????????????????????????????????????????? 
Metriorhynchus_superciliosus 1000132102112010000?11112?????1?1000?100001100201001000000101001010031010002101011010100011?10100?001000000101?10000100?1101121000012111011011001001112301?01001?000012100?00301102022??01111001101112100100011111111110112000012?111200???121?? 
Metriorhynchus_geoffroyii ?00?13210211?010?00?11112?????1??000?10000110021100100000010?00101?031010002??1??1010?000????0100?0?1?0000??0??????01?0?11??????00??21110110110?1001112301???????0???12??????????????????????????????????1011121??????10?1??????2??????0???????? 
Metriorhynchus_sp_France ?000?3210211?01??00??111?????????0?0?20000111?21100100?1001?100101?03101???2????110?0?000????0????0??????0??0??????01?0?????????00???????????1??????11?30??0??0??0???1?????????????????????????????????????????????????????????????????????????? 
Metriorhynchus_brachyrhynchus [12]10013210[01]112010000?11102?????1?1000?100001100211001000000101101000031010002?01111010100010000100?00300001010??1?0001?0?11??121000011111011001000011112102?0[12]000?000012011111300102012??0111100110111210010?0111?????110112000011????210???121?? 
Geosaurine_indet_Argentina ?1?01????????????0??1?102????????00??????01???2010???000?0???00?0??03?01???2???????????????????????????2???1?????????????????????????1????????0??????????????????0??????????????????1??????????????????????????????????????????????????????????? 
Metriorhynchus_casamiquelai 110013220211?010?00??1102?????1?1000?20000110120100100200010100100?030010002??11110101000????0100?0030?200010?01??001?0011?11?1000?131110?010?0?00????2[12]01??1000?000?100???????????0????0??????????????????????????????????????????????0???????? 
Metriorhynchus_westermanni ??????????????????0???????????1??00??2????11?12???????200?10????????3??????2?????????????????????????012?001?10?????1??0?????2?????????????????????????????????????????????????????????????????????????????????????????????????????????????????? 
Neptunidraco_ammoniticus ?1?01??????1????0?????1??????????0???2000?????2?100?00211???10?1????3?01???2????????????????????????????????????????????????????00???1???1??0??????1???[12]???01000?0000[01]?????????????01??????????????????????????????????????????????????0???????? 
Tyrannoneustes_lythrodectikos ??????????????????????????????????????????????????????????????????????????????????????????????????????????????????????????????11000111110????10000?1?????3?1??????0001201111010????01???011?????1????2????00011???????1011200001???????0???121?? 
Torvoneustes_carpenteri ?100132202112010000??1????????1??0?0?20000210?2?1101002110101?01?0?03101???2?0??110?0?000???0???????????????0??????0????????????001?????0????????0??1121???11000?1?001212211031???201???011???????111?????011121??????10?120000????????0???????? 
Geosaurus_giganteus ???0132201112010000?11102?????1?10???20000?1002?1101002110?0?0010?0?310100021?1?11??01000????????????????0??0??????0??????????1100?11121011001??0???112103?1200010[01]111202211100????0????0?1???????????????????????????????2????????????????????? 
Geosaurus_grandis ?100?32201112010?00??11???????1??0???20000?1002?1101002110?0?0010?0?3?01???2????11??0?000????????????????0??0??????0??????????1100????????10?1??????112?0??1200??0[01]111202211100????????????????????????????????????????????????????????????????? 
Geosaurus_lapparenti ?????????????????????????????????0???2?????1??211101??211?????0?????3??????2????????0???????????????????????????????????????????????????????????????????????2000?0?0112022???00????01???0???????????????????1121???????????????????????????????? 
Plesiosuchus_manselii ?100132202112?10000??1????????1??000??000?210???11???0??10???0010000????????????1????1000?000?1???????1200010???0??01?0?1????21100111121011001000011112103?21000?00001202201?20???????????????????????????0?1?????????????2????????????????????? 
Dakosaurus_andiniensis ?21013320111?010001?11102?????1?1000?300002100211211002210?0100100?0310100021?11110101000?????1???0???1200?1010????00?00???11?1100?101211?10?10??0??112003?21000100001202212000????????????????????????????????????????????????????????0???????? 
Dakosaurus_maximus ?112133201112?10001??110?????????000?30000210?211211?021101?100100003?01???2????1????1000?????1????????200?1??????????0???????11001?1121111001000011112103?21000?00001202212?00???201???011???????11?2???1?11121????1????12?00?????????0???121?? 
Maledictosuchus_riclaensis ?000133112112010000111112?????1?1000?11002??0020100100111011100100?031010002??1011?102?00100101000003?0100?10??110001??????11???000??????1????????????2401?0[01]001?0?0010000?000?????????????????????????????????????????????????????????????????? 
; 

Ccode  
   +[/1  0        -[/1  1        -[/1  2        -[/1  3        -[/1  4      
   -[/1  5        +[/1  6        +[/1  7        +[/1  8        +[/1  9      
   -[/1  10       +[/1  11       +[/1  12       -[/1  13       +[/1  14     
   -[/1  15       -[/1  16       -[/1  17       -[/1  18       -[/1  19     
   -[/1  20       -[/1  21       -[/1  22       -[/1  23       +[/1  24     
   -[/1  25       +[/1  26       -[/1  27       -[/1  28       -[/1  29     
   -[/1  30       -[/1  31       -[/1  32       -[/1  33       -[/1  34     
   -[/1  35       -[/1  36       +[/1  37       +[/1  38       +[/1  39     
   +[/1  40       +[/1  41       +[/1  42       +[/1  43       +[/1  44     
   -[/1  45       +[/1  46       -[/1  47       +[/1  48       +[/1  49     
   -[/1  50       +[/1  51       -[/1  52       -[/1  53       -[/1  54     
   +[/1  55       -[/1  56       +[/1  57       -[/1  58       +[/1  59     
   -[/1  60       -[/1  61       -[/1  62       -[/1  63       -[/1  64     
   -[/1  65       -[/1  66       -[/1  67       +[/1  68       -[/1  69     
   +[/1  70       -[/1  71       -[/1  72       -[/1  73       -[/1  74     
   -[/1  75       -[/1  76       -[/1  77       -[/1  78       -[/1  79     
   -[/1  80       -[/1  81       -[/1  82       -[/1  83       -[/1  84     
   +[/1  85       +[/1  86       +[/1  87       +[/1  88       -[/1  89     
   -[/1  90       -[/1  91       -[/1  92       -[/1  93       -[/1  94     
   +[/1  95       -[/1  96       +[/1  97       -[/1  98       -[/1  99     
   -[/1  100      -[/1  101      -[/1  102      -[/1  103      -[/1  104    
   -[/1  105      -[/1  106      -[/1  107      -[/1  108      -[/1  109    
   -[/1  110      -[/1  111      -[/1  112      -[/1  113      -[/1  114    
   -[/1  115      -[/1  116      -[/1  117      -[/1  118      -[/1  119    
   -[/1  120      -[/1  121      -[/1  122      -[/1  123      -[/1  124    
   +[/1  125      -[/1  126      +[/1  127      -[/1  128      -[/1  129    
   -[/1  130      +[/1  131      +[/1  132      +[/1  133      +[/1  134    
   -[/1  135      -[/1  136      -[/1  137      -[/1  138      -[/1  139    
   -[/1  140      -[/1  141      -[/1  142      -[/1  143      -[/1  144    
   -[/1  145      -[/1  146      -[/1  147      -[/1  148      -[/1  149    
   +[/1  150      +[/1  151      +[/1  152      +[/1  153      -[/1  154    
   +[/1  155      -[/1  156      +[/1  157      -[/1  158      -[/1  159    
   -[/1  160      -[/1  161      -[/1  162      -[/1  163      -[/1  164    
   +[/1  165      -[/1  166      +[/1  167      -[/1  168      -[/1  169    
   -[/1  170      -[/1  171      -[/1  172      -[/1  173      -[/1  174    
   -[/1  175      -[/1  176      -[/1  177      +[/1  178      -[/1  179    
   +[/1  180      +[/1  181      +[/1  182      +[/1  183      +[/1  184    
   +[/1  185      -[/1  186      -[/1  187      -[/1  188      -[/1  189    
   -[/1  190      -[/1  191      -[/1  192      -[/1  193      -[/1  194    
   -[/1  195      -[/1  196      +[/1  197      -[/1  198      +[/1  199    
   -[/1  200      +[/1  201      -[/1  202      +[/1  203      -[/1  204    
   -[/1  205      -[/1  206      -[/1  207      -[/1  208      -[/1  209    
   -[/1  210      -[/1  211      -[/1  212      +[/1  213      -[/1  214    
   +[/1  215      -[/1  216      +[/1  217      -[/1  218      +[/1  219    
   -[/1  220      -[/1  221      -[/1  222      -[/1  223      +[/1  224    
   -[/1  225      +[/1  226      +[/1  227      -[/1  228      +[/1  229    
   +[/1  230      +[/1  231      +[/1  232      -[/1  233      -[/1  234    
   -[/1  235      +[/1  236      -[/1  237      +[/1  238      -[/1  239    
; 
Ancstates 
 -0      -1      -2      -3      -4      -5      -6      -7      -8      -9      
 -10     -11     -12     -13     -14     -15     -16     -17     -18     -19     
 -20     -21     -22     -23     -24     -25     -26     -27     -28     -29     
 -30     -31     -32     -33     -34     -35     -36     -37     -38     -39     
 -40     -41     -42     -43     -44     -45     -46     -47     -48     -49     
 -50     -51     -52     -53     -54     -55     -56     -57     -58     -59     
 -60     -61     -62     -63     -64     -65     -66     -67     -68     -69     
 -70     -71     -72     -73     -74     -75     -76     -77     -78     -79     
 -80     -81     -82     -83     -84     -85     -86     -87     -88     -89     
 -90     -91     -92     -93     -94     -95     -96     -97     -98     -99     
 -100    -101    -102    -103    -104    -105    -106    -107    -108    -109    
 -110    -111    -112    -113    -114    -115    -116    -117    -118    -119    
 -120    -121    -122    -123    -124    -125    -126    -127    -128    -129    
 -130    -131    -132    -133    -134    -135    -136    -137    -138    -139    
 -140    -141    -142    -143    -144    -145    -146    -147    -148    -149    
 -150    -151    -152    -153    -154    -155    -156    -157    -158    -159    
 -160    -161    -162    -163    -164    -165    -166    -167    -168    -169    
 -170    -171    -172    -173    -174    -175    -176    -177    -178    -179    
 -180    -181    -182    -183    -184    -185    -186    -187    -188    -189    
 -190    -191    -192    -193    -194    -195    -196    -197    -198    -199    
 -200    -201    -202    -203    -204    -205    -206    -207    -208    -209    
 -210    -211    -212    -213    -214    -215    -216    -217    -218    -219    
 -220    -221    -222    -223    -224    -225    -226    -227    -228    -229    
 -230    -231    -232    -233    -234    -235    -236    -237    -238    -239    
; 
 
xgroup 
 
 
=0 (Ordered)        0 6 7 9 12 24 37 38 41 42 46 49 55 57 68 85 86 95 125 131 132 150 151 153 155 165 178 180 181 182 183 197 201 213 217 224 227 229 230 236  
 
; 
agroup 
 
 
 
; 
taxcode  
+0      +1      +2      +3      +4      +5      +6      +7       
+8      +9      +10     +11     +12     +13     +14     +15      
+16     +17     +18     +19     +20     +21     +22     +23      
+24     +25     +26     +27     +28     +29     +30     +31      
+32     +33     +34     +35     +36     +37     +38     +39      
+40     +41     +42     +43     +44     +45     +46     +47      
+48     +49     +50     +51     +52     +53     +54     +55      
+56     +57     +58     +59     +60     +61     +62     +63      
+64     +65     +66     +67     +68     +69     +70     +71      
+72     +73      
; 

 
blocks 0; 

proc/;
